# Supplementary material for: The intersection and developmental trajectory of morning cortisol and testosterone in autistic and neurotypical youth
Source: Mol Autism. 2025 Apr 24;16:27. doi: 10.1186/s13229-025-00658-0 (PMC12023588; doi:10.1186/s13229-025-00658-0)
Supplement: Supplementary file 1 — Supplementary Material 1: Additional file 1: Supplemental Tables: Table S1: Aim 2 Mixed Effects ANOVA Table of Cortisol and Testosterone on CBCL Social Problems at Last Year of Data Collection; Table S2: Aims 2 and 3 Cortisol and Testosterone Mediation Effects on CBCL Social Problems and Aggressive Behavior at Last Year of Data Collection; Table S3: Aim 2 Mixed Effects ANOVA Table of Cortisol and Testosterone on CBCL Social Problems with GB Stage; Table S4: Aim 2 Mixed Effects ANOVA Table of Cortisol and Testosterone on CBCL Social Problems at Last Year of Data Collection with GB Stage; Table S5: Aims 2 and 3 Cortisol and Testosterone Mediation Effects on CBCL Social Problems and Aggressive Behavior at Last Year of Data Collection with GB Stage; Table S6: Aim 2 Mixed Effects ANOVA Table of Cortisol and Testosterone on CBCL Aggressive Behaviors at Last Year of Data Collection; Table S7: Aim 2 Mixed Effects ANOVA Table of Cortisol and Testosterone on CBCL Aggressive Behaviors with GB Stage; Table S8: Aim 2 Mixed Effects ANOVA Table of Cortisol and Testosterone on CBCL Aggressive Behaviors at Last Year of Data Collection with GB Stage; Table S9: Descriptive statistics for cortisol and testosterone at each year by diagnosis and sex; Table S10: Longitudinal ANOVA tables for the CBCL Social Problems with and without diagnosis; Table S11: Bivariate Correlations of Cortisol and Testosterone with CBCL by Subgroup and Time Point. [file 13229_2025_658_MOESM1_ESM.xlsx]

## Sheet: S1
Table S1. Aim 2 Mixed Effects ANOVA Table of Cortisol and Testosterone on CBCL Social Problems at Last Year of Data Collection
	Chisq	Df	Pr(>Chisq)	RESI
Diagnosis	75.1974	1	0	0.6002
Cortisol	3.495	3	0.3214	0.049
Testosterone	3.4677	3	0.325	0.0477
Age	0.708	3	0.8713	0
Sex	1.0333	1	0.3094	0.0127
Medication	3.315	1	0.0686	0.106
BMI	8.9823	3	0.0295	0.1704
Cortisol:Testosterone	5.5067	9	0.7881	0

## Sheet: S2
Table S2. Aims 2 and 3 Cortisol and Testosterone Mediation Effects on CBCL Social Problems and Aggressive Behavior at Last Year of Data Collection.
		Estimate	95% CI	p
CBCL Social Problems	Total Effect	11.2869	( 8.8714,13.5850)	0
	Direct Effect	11.0565	( 8.4922,13.5876)	0
	Joint Mediation Effect	0.1895	(-0.9770, 1.3785)	0.7383
	Cortisol Mediation Effect	-0.039	(-1.2367, 1.4702)	0.8658
	Testosterone Mediation Effect	0.0801	(-1.4689, 2.3105)	0.6625
CBCL Aggressive Behavior	Total Effect	6.7213	( 4.3780, 9.0389)	0
	Direct Effect	6.6036	( 4.0351, 9.1737)	0
	Joint Mediation Effect	0.064	(-1.6111, 1.7393)	0.9402
	Cortisol Mediation Effect	-0.4669	(-1.5312, 1.5237)	0.9962
	Testosterone Mediation Effect	-0.3323	(-2.3172, 1.7638)	0.7904

## Sheet: S3
Table S3. Aim 2 Mixed Effects ANOVA Table of Cortisol and Testosterone on CBCL Social Problems with GB Stage
	Chisq	Df	Pr(>Chisq)	RESI
Diagnosis	83.4106	1	0	0.58
Cortisol	10.7534	3	0.0131	0.1779
Testosterone	3.3989	3	0.3341	0.0403
GB Stage	6.7926	3	0.0788	0.1244
Sex	2.2425	1	0.1343	0.0712
Medication	1.1464	1	0.2843	0.0244
BMI	10.3424	3	0.0159	0.1731
Cortisol:Testosterone	3.296	9	0.9514	0

## Sheet: S4
Table S4. Aim 2 Mixed Effects ANOVA Table of Cortisol and Testosterone on CBCL Social Problems at Last Year of Data Collection with GB Stage
	Chisq	Df	Pr(>Chisq)	RESI
Diagnosis	75.7604	1	0	0.6024
Cortisol	1.8673	3	0.6004	0
Testosterone	1.3036	3	0.7283	0
GB Stage	3.1822	3	0.3644	0.0297
Sex	0.2693	1	0.6038	0
Medication	3.2355	1	0.0721	0.1042
BMI	8.9216	3	0.0304	0.1695
Cortisol:Testosterone	7.0607	9	0.6308	0

## Sheet: S5
Table S5. Aims 2 and 3 Cortisol and Testosterone Mediation Effects on CBCL Social Problems and Aggressive Behavior at Last Year of Data Collection with GB Stage
		Estimate	95% CI	p
CBCL Social Problems	Total Effect	12.5736	(10.1366,15.7312)	0
	Direct Effect	11.9335	( 9.3617,15.0207)	0
	Joint Mediation Effect	0.7478	(-0.2156, 1.6729)	0.1304
	Cortisol Mediation Effect	0.3924	(-0.1817, 1.1132)	0.1586
	Testosterone Mediation Effect	0.351	(-0.7072, 1.2847)	0.5699
CBCL Aggressive Behavior	Total Effect	8.7042	( 5.7249,11.3886)	0
	Direct Effect	8.1762	( 5.0608,11.2889)	0
	Joint Mediation Effect	0.5143	(-0.5046, 1.2471)	0.4061
	Cortisol Mediation Effect	0.4116	(-0.1736, 1.1751)	0.1455
	Testosterone Mediation Effect	-0.0213	(-0.7691, 0.6737)	0.8969

## Sheet: S6
Table S6. Aim 2 Mixed Effects ANOVA Table of Cortisol and Testosterone on CBCL Aggressive Behaviors at Last Year of Data Collection
	Chisq	Df	Pr(>Chisq)	RESI
Diagnosis	29.7349	1	0	0.3735
Cortisol	1.869	3	0.6	0
Testosterone	6.6707	3	0.0832	0.1335
Age	0.1667	3	0.9828	0
Sex	0.1222	1	0.7267	0
Medication	13.2419	1	0.0003	0.2438
BMI	6.1652	3	0.1038	0.124
Cortisol:Testosterone	11.3984	9	0.2494	0.1079

## Sheet: S7
Table S7. Aim 2 Mixed Effects ANOVA Table of Cortisol and Testosterone on CBCL Aggressive Behaviors with GB Stage
	Chisq	Df	Pr(>Chisq)	RESI
Diagnosis	31.4247	1	0	0.3524
Cortisol	3.714	3	0.294	0.054
Testosterone	2.6448	3	0.4497	0
GB Stage	6.099	3	0.1069	0.1125
Sex	3.5041	1	0.0612	0.1011
Medication	6.0261	1	0.0141	0.1432
BMI	0.7477	3	0.8619	0
Cortisol:Testosterone	3.4299	9	0.9448	0

## Sheet: S8
Table S8. Aim 2 Mixed Effects ANOVA Table of Cortisol and Testosterone on CBCL Aggressive Behaviors at Last Year of Data Collection with GB Stage
	Chisq	Df	Pr(>Chisq)	RESI
Diagnosis	31.7987	1	0	0.3867
Cortisol	1.5764	3	0.6647	0
Testosterone	3.0514	3	0.3838	0.0158
GB Stage	7.5196	3	0.0571	0.1481
Sex	0.0615	1	0.8042	0
Medication	13.6757	1	0.0002	0.2481
BMI	6.811	3	0.0782	0.136
Cortisol:Testosterone	9.9128	9	0.3576	0.0666

## Sheet: S9
Table S9. Descriptive statistics for cortisol and testosterone at each year by diagnosis and sex.
	Diagnosis					p1
	TD Male	ASD Male	TD Female	ASD Female	Overall
Characteristic	N = 59	N = 104	N = 46	N = 36	N = 245
Cortisol (Year 1)						0.012
Median (Q1, Q3)	8.67 (6.71, 10.61)	7.72 (6.03, 10.70)	10.64 (7.31, 13.20)	8.53 (7.00, 12.09)	8.55 (6.39, 11.44)
Mean ± SD	8.94 ± 3.30	8.40 ± 3.37	10.75 ± 3.89	9.83 ± 3.89	9.17 ± 3.62
Min, Max	1, 20	1, 21	5, 20	3, 19	1, 21
Missing	7	15	8	5	35
Cortisol (Year 2)						0.409
Median (Q1, Q3)	8.08 (6.95, 9.83)	7.60 (5.35, 9.57)	8.23 (6.25, 9.96)	7.49 (5.08, 9.86)	7.90 (5.76, 9.81)
Mean ± SD	8.42 ± 2.81	7.63 ± 3.16	8.42 ± 2.65	8.41 ± 4.95	8.12 ± 3.22
Min, Max	3, 16	1, 19	5, 15	3, 22	1, 22
Missing	8	39	10	16	73
Cortisol (Year 3)						0.088
Median (Q1, Q3)	8.52 (6.49, 9.15)	7.73 (5.37, 9.31)	8.51 (6.88, 11.76)	8.53 (5.51, 11.14)	8.27 (6.34, 10.03)
Mean ± SD	8.52 ± 3.22	7.57 ± 3.11	10.06 ± 4.47	8.37 ± 3.66	8.45 ± 3.61
Min, Max	2, 21	1, 19	4, 25	1, 16	1, 25
Missing	12	41	12	17	82
Cortisol (Year 4)						0.274
Median (Q1, Q3)	9.53 (7.82, 12.21)	8.85 (6.87, 11.06)	8.76 (5.32, 12.81)	7.18 (4.74, 10.82)	8.81 (6.37, 11.37)
Mean ± SD	9.79 ± 3.40	9.17 ± 3.80	9.84 ± 6.67	8.61 ± 5.51	9.42 ± 4.54
Min, Max	2, 17	2, 19	1, 35	3, 22	1, 35
Missing	13	42	17	19	91
Testosterone (Year 1)						0.507
Median (Q1, Q3)	0.00 (0.00, 0.02)	0.01 (0.00, 0.04)	0.01 (0.00, 0.01)	0.01 (0.00, 0.02)	0.01 (0.00, 0.02)
Mean ± SD	0.02 ± 0.04	0.03 ± 0.04	0.01 ± 0.01	0.01 ± 0.02	0.02 ± 0.03
Min, Max	0, 0	0, 0	0, 0	0, 0	0, 0
Missing	8	17	8	6	39
Testosterone (Year 2)						<0.001
Median (Q1, Q3)	0.02 (0.01, 0.05)	0.05 (0.01, 0.13)	0.01 (0.01, 0.02)	0.01 (0.01, 0.02)	0.02 (0.01, 0.05)
Mean ± SD	0.05 ± 0.07	0.07 ± 0.07	0.01 ± 0.01	0.02 ± 0.01	0.05 ± 0.06
Min, Max	0, 0	0, 0	0, 0	0, 0	0, 0
Missing	8	38	10	16	72
Testosterone (Year 3)						<0.001
Median (Q1, Q3)	0.04 (0.02, 0.10)	0.08 (0.02, 0.12)	0.01 (0.01, 0.02)	0.01 (0.01, 0.02)	0.03 (0.01, 0.08)
Mean ± SD	0.06 ± 0.06	0.08 ± 0.07	0.01 ± 0.01	0.02 ± 0.01	0.05 ± 0.06
Min, Max	0, 0	0, 0	0, 0	0, 0	0, 0
Missing	12	42	12	17	83
Testosterone (Year 4)						<0.001
Median (Q1, Q3)	0.11 (0.08, 0.16)	0.12 (0.08, 0.19)	0.02 (0.01, 0.03)	0.02 (0.01, 0.02)	0.09 (0.02, 0.15)
Mean ± SD	0.13 ± 0.08	0.14 ± 0.10	0.03 ± 0.03	0.03 ± 0.05	0.10 ± 0.09
Min, Max	0, 0	0, 0	0, 0	0, 0	0, 0
Missing	13	42	17	19	91
1 Kruskal-Wallis rank sum test
Cortisol (nmol/L)
Testosterone (ng/mL)

## Sheet: S10
Table S10. Longitudinal ANOVA tables for the CBCL Social Problems with and without diagnosis.
Without Diagnosis
	Chisq	Df	Pr(>Chisq)	RESI
Sex	0.3845	1	0.5352	0
GB Stage	15.3136	3	0.0016	0.2445
BMI	9.0377	3	0.0288	0.1712
Medication	11.4244	1	0.0007	0.225
Cortisol	6.7141	3	0.0816	0.1343
Testosterone	1.3923	3	0.7073	0
With Diagnosis
Diagnosis	182.916	1	0	0.9397
Sex	0.9785	1	0.3226	0
GB Stage	15.2659	3	0.0016	0.244
BMI	5.1606	3	0.1604	0.1024
Medication	3.2278	1	0.0724	0.104
Cortisol	6.6894	3	0.0825	0.1338
Testosterone	1.4209	3	0.7006	0

[truncated: 1 more sheets: S11]
